# Supplementary material for: Circulating Galectin-3 in Patients with Cardiogenic Shock Complicating Acute Myocardial Infarction Treated with Mild Hypothermia: A Biomarker Sub-Study of the SHOCK-COOL Trial
Source: J Clin Med. 2022 Dec 2;11(23):7168. doi: 10.3390/jcm11237168 (PMC9740246; doi:10.3390/jcm11237168)
Supplement: Supplementary file 1 [file jcm-11-07168-s001.zip]

Archive with 1 entries (1 files):
- jcm-2048373-supplementary.pdf
